# Supplementary material for: Long-term monitoring of margays (Leopardus wiedii): Implications for understanding low detection rates
Source: PLoS One. 2021 Mar 1;16(3):e0247536. doi: 10.1371/journal.pone.0247536 (PMC7920358; doi:10.1371/journal.pone.0247536)
Supplement: S1 Data — (XLSX) [file pone.0247536.s001.xlsx]

## Sheet: Supplementary-Data-1
S1 Data: Detection rates of margays from camera trap surveys; extracted or derived from pubilshed literature
	Detection rate photos/100 trap-nights	Country	Reference
	1.75	Mexico	Aranda & Valenzuela-Galván 2015
	0.62	Mexico	Charre-Medelin et al 2015
	0.27	Argentina	Di Bitetti et al 2010
	1.6	Brazil	Espinosa et al 2014
	0.11	Mexico	Farias et al 2015
	0.36	Brazil	Goulart et al
	2.55	Ecuador	Hodge & Arbogast 2015
	2.2	Ecuador	Hodge 2014
	0.85	Brazil	Horn et al 2020
	0.29	Mexico	Iglesias et al 2008
	1.1	Mexico	Ireneo et al 2017
	0.06	Brazil	Kaspar et al 2015
	0.16	Bolivia	Kosydar et al 2014
	0.07	Bolivia	Kosydar et al 2014
	0.15	Bolivia	Kosydar et al 2014
	0.14	Brazil	Meira et al 2018
	0.23	Brazil	Nagay-Reis et al 2016
	0.37	Mexico	Najera et al 2015
	0.91	Mexico	Pérez-Irineo & Santos-Moreno 2016
	0.04	Panama	Santos et al 2019
	0.25	Brazil	Santos et al 2019
	0.09	Peru	Santos et al 2019
	0.3	Suriname	Santos et al 2019
	0.14	Ecuador	Santos et al 2019
	0.1	Costa Rica	Santos et al 2019
	0.08	Peru	Santos et al 2019
	0.14	Peru	Tobler et al 2008
	0.56	Peru	Tobler et al 2008
	0.14	Mexico	Valenzuela-Galván et al. 2013
	2.64	Ecuador	Vanderhoff et al 2011
