# Supplementary material for: Long-term monitoring of margays (Leopardus wiedii): Implications for understanding low detection rates
Source: PLoS One. 2021 Mar 1;16(3):e0247536. doi: 10.1371/journal.pone.0247536 (PMC7920358; doi:10.1371/journal.pone.0247536)
Supplement: S2 Data — (CSV) [file pone.0247536.s002.csv]

site	y1.1	y1.2	y1.3	y2.1	y2.2	y2.3	y3.1	y3.2	y3.3	y4.1	y4.2	y4.3	y5.1	y5.2	y5.3	y6.1	y6.2	y6.3	y7.1	y7.2	y7.3	y8.1	y8.2	y8.3	y9.1	y9.2	y9.3	y10.1	y10.2	y10.3	y11.1	y11.2	y11.3	y12.1	y12.2	y12.3		Pasture
site001	0	0	0	1	0	0	0	0	0	1	0	0	0	0	0	0	0	1	0	0	0	0	0	0	1	1	0	0	1	0	0	0		1	1	1		1
site002	0	0	0	0	1	0	0	0	0	0	0	0	0	0		0	1	0	0	0	0	0	0	0	0	1	0	0	0	0	0	0	0	0	1	0		1
site003	0	1	0	0	0	1	0	0	0	0	0	0	0	1	1	1	1	0	0	0	0	0	0	0	1	1	1	1	1	0	0	0		0	0	0		1
site004	0	1	0	0	0	0	0	0	0	1	1	0	0	0	0	0	0	0	0	0	0	0	0	0	0	0	0	0	0	0	0	0	0	0	0	0		1
site005	0	0		1	0	1	0	1	1	0	0	0	0	0		0	1	0	0	0	0	1	1	0	0	0	1	0	0	0	0	0	0	1	0	0		1
site006	0	0		0	0	0	0	0	0	0	0	0	0	0		0	0	0	0	0	0	0	0	0	1	0	0	0	0	0	0	0	0	0	0	0		1
site007	0			1	0	0	1	1	0	1	1	0	1	0	0	0	0	0	1	0	0	1	0	0	1	0	0	0	1	0	0	0	1	0	0	0		1
site008	0	0	0	0	0	0	0	0	0	0	1	0	0	1	0	0	0	0	0	0	0	0	0	0	0	0	0	0	0	0	0	0	0	0	0	0		1
site009	1	0	0	0	0	0	0	0	0	1	0	0	0	0	0	0	0	0	0	1	0	0	0	0	0	0	0	0	0	0	0	0	1	0	1			1
site010	0	0	0	1	1	1	0	0	0	0	0	0	1	0	0	0	0	0	0	1	0	0	0	0	0	0	1	0	0	1	0	0	0	0	0	0		1
site011	0	0		0	0	0	0	0	0	1	0	0	0	0	0	0	0	1	1	0	0	1	0	0	1	0	0				0	0	0	0	0	1		1
site012	0	0	0	0	0	1	0	0	0	0	1	1	0	0	0	0	0	1	0	0	0	0	0	0	0	0	0	1	1	0	1	0	0	1	0	0		1
site013	1	0	0	0	0	0	0	0	0	0	0	0	0	0		0	0	0	0	0	0	0	0	0	1	0	1	0	0	0	0	0	0	0	0	0		1
site014	0	0	0	0	0	0	0	0	0	0	0	0	0	0		0	0	0	0	1	0	0	0	0	0	0	0	0	0	0	0	0	0	1	0	1		1
site015	0	0	1	0	0	0	0	0	0	1	1	1	0	0	0	0	0	0	0	0	0	1	0	0	0	1	0	1	0	0	0	0	0	0	0	0		1
site016	0	0	0	0	0	0	0	0	0	0	1	0	0	0	0	0	0	0	0	0	0	0	0	0	1	1	0	0	0	0	0	0	0	0	0	0		1
site017	0	0		0	0	0	0	0	0	1	1	0	1	0	1	0	1	1	0	1	0	0	0	1	1	1	0	0	0	0	0	0	0	0	0	1		1
site018	1	1		0	0	0	0	0	0	1	1	0	0	1	1	0	0	1	1	0	0	1	1	0	0	1	0	1	1	1	0	0	0	0	1	0		1
