# Supplementary material for: Long-term monitoring of margays (Leopardus wiedii): Implications for understanding low detection rates
Source: PLoS One. 2021 Mar 1;16(3):e0247536. doi: 10.1371/journal.pone.0247536 (PMC7920358; doi:10.1371/journal.pone.0247536)
Supplement: S3 Data — (XLSX) [file pone.0247536.s003.xlsx]

## Sheet: Trapnights per station
camera name	X-Coord	Y-Coord	Projection	2003	2004	2005	2007	2008	2011	2012	2013	2014	2015	2016	2017	Totals
CBWS1	336725	1854888	NAD27_16N_UTM	151	132	128	115	78	87	90	288	148	106	65	154	1542
CBWS2	343123	1854143	NAD27_16N_UTM	149	73	154	86	57	80	90	331	71	160	105	154	1510
CBWS3	343342	1857392	NAD27_16N_UTM	152	91	169	119	78	88	90	331	191	216	47	252	1824
CBWS5	336248	1857328	NAD27_16N_UTM	201	72	150	120	74	88	90	283	158	134	93	154	1617
CBWS6	332253	1853668	NAD27_16N_UTM	65	81	127	115	58	63	90	288	154	91	107	251	1490
CBWS7	334739	1853930	NAD27_16N_UTM	68	132	139	96	53	87	90	286	159	108	103	154	1475
CBWS10	335703	1848952	NAD27_16N_UTM	19	131	143	112	89	73	90	251	156	114	110	136	1424
CBWS11	339125	1856055	NAD27_16N_UTM	317	165	158	118	75	88	90	303	186	126	264	221	2111
CBWS13	331219	1857765	NAD27_16N_UTM	156	74	147	115	72	87	90	303	165	133	95	34	1471
CBWS15	343235	1856308	NAD27_16N_UTM	153	72	153	109	87	88	90	330	191	139	264	295	1971
CBWS16	335007	1851198	NAD27_16N_UTM	65	81	146	114	77	81	90	288	126	0	0	0	1068
CBWS17	332926	1857545	NAD27_16N_UTM	157	73	144	122	74	87	90	303	170	134	112	154	1620
CBWS18str	334897	1857480	NAD27_16N_UTM	156	73	138	122	58	0	90	288	156	134	97	154	1466
CBWS19	341136	1857209	NAD27_16N_UTM	160	73	158	113	48	88	90	330	191	126	95	148	1620
CBWSSSP1	333847	1848273	NAD27_16N_UTM	107	133	138	123	91	87	90	303	162	114	105	154	1607
CBWSSSP2	330654	1848402	NAD27_16N_UTM	85	84	100	126	108	88	90	303	168	88	110	154	1504
CBWSSSP3	329158	1847540	NAD27_16N_UTM	67	81	129	123	91	88	90	303	169	114	105	154	1514
CBWSSSP4	326327	1848561	NAD27_16N_UTM	65	81	80	104	95	88	90	303	166	114	105	229	1520
CBWSgate	346324	1856815	NAD27_16N_UTM	52	366	181	120	62	84	90	321	171	188	90	154	1879
CBWS18	334906	1857479	NAD27_16N_UTM	0	0	0	0	0	87	90	303	165	134	50	146	975
CBWS16Creek	334933	1853112	NAD27_16N_UTM	0	0	0	0	0	0	0	65	52	107	90	154	468
CBWSPOP-ATV	334777	1853964	NAD27_16N_UTM	0	0	0	0	0	0	0	36	57	144	0	0	237
CBWSwari1	342865	1855542	NAD27_16N_UTM	32	0	0	0	0	0	0	0	0	0	0	0	32
CBWSwari2	342579	1855554	NAD27_16N_UTM	32	0	0	0	0	0	0	0	0	0	0	0	32
CBWSwari3	342053	1855683	NAD27_16N_UTM	32	0	0	0	0	0	0	0	0	0	0	0	32
CBWSwari4	341193	1855185	NAD27_16N_UTM	32	0	0	0	0	0	0	0	0	0	0	0	32
CBWSwari5	341055	1854828	NAD27_16N_UTM	32	0	0	0	0	0	0	0	0	0	0	0	32
CBWSwest3	341970	1857012	NAD27_16N_UTM	38	0	0	0	0	0	0	0	0	0	0	0	38
CBWSwest4	341355	1857057	NAD27_16N_UTM	100	0	0	0	0	0	0	0	0	0	0	0	100
CBWSwest5	340365	1857495	NAD27_16N_UTM	38	0	0	0	0	0	0	0	0	0	0	0	38
CBWSwest6	339583	1856718	NAD27_16N_UTM	101	0	0	0	0	0	0	0	0	0	0	0	101
CBWSwest8	338451	1856558	NAD27_16N_UTM	99	0	0	0	0	0	0	0	0	0	0	0	99
CBWSant1	345021	1857096	NAD27_16N_UTM	4	43	0	0	0	0	0	0	0	0	0	0	47
CBWSant2	344244	1857170	NAD27_16N_UTM	5	43	0	0	0	0	0	0	0	0	0	0	48
CBWSant3	343627	1856480	NAD27_16N_UTM	4	43	0	0	0	0	0	0	0	0	0	0	47
CBWSoutl1	341070	1857677	NAD27_16N_UTM	4	43	0	0	0	0	0	0	0	0	0	0	47
CBWS3Kw	342294	1856966	NAD27_16N_UTM	0	43	0	0	0	0	0	0	0	0	0	0	43
CBWS4Kw	341362	1857050	NAD27_16N_UTM	0	43	0	0	0	0	0	0	0	0	0	0	43
CBWS5Kw	340569	1857406	NAD27_16N_UTM	0	43	0	0	0	0	0	0	0	0	0	0	43
CBWS6Kw	339908	1856944	NAD27_16N_UTM	0	104	0	0	0	0	0	0	0	0	0	0	104
CBWSac1	350320	1857700	NAD27_16N_UTM	0	43	0	0	0	0	0	0	0	0	0	0	43
CBWSac2	348967	1857360	NAD27_16N_UTM	0	43	0	0	0	0	0	0	0	0	0	0	43
CBWSac3	348260	1857331	NAD27_16N_UTM	0	43	0	0	0	0	0	0	0	0	0	0	43
CBWSac4	347474	1857028	NAD27_16N_UTM	0	43	0	0	0	0	0	0	0	0	0	0	43
CBWSac5	346912	1856937	NAD27_16N_UTM	0	43	0	0	0	0	0	0	0	0	0	0	43
CBWSac7	345743	1856521	NAD27_16N_UTM	0	43	0	0	0	0	0	0	0	0	0	0	43
CBWSac8	344902	1856033	NAD27_16N_UTM	0	43	0	0	0	0	0	0	0	0	0	0	43
CBWSwloop2004	343850	1855690	NAD27_16N_UTM	0	43	0	0	0	0	0	0	0	0	0	0	43
CBWSViltoH	336469	1849280	NAD27_16N_UTM	0	40	0	0	0	0	0	0	0	0	0	0	40
CBWSHtoSSP	334680	1848719	NAD27_16N_UTM	0	40	0	0	0	0	0	0	0	0	0	0	40
CBWSJumid (2004)	335606	1848260	NAD27_16N_UTM	0	40	0	0	0	0	0	0	0	0	0	0	40
CBWSFed1	335368	1848758	NAD27_16N_UTM	0	40	0	0	0	0	0	0	0	0	0	0	40
CBWSFed2	335180	1848838	NAD27_16N_UTM	0	40	0	0	0	0	0	0	0	0	0	0	40
CBWS6Kline10	339978	1856312	NAD27_16N_UTM	0	54	0	0	0	0	0	0	0	0	0	0	54
CBWS6Kline11	339992	1856223	NAD27_16N_UTM	0	54	0	0	0	0	0	0	0	0	0	0	54
CBWS6Kline13	339985	1856027	NAD27_16N_UTM	0	54	0	0	0	0	0	0	0	0	0	0	54
CBWS6Kline14	339972	1855865	NAD27_16N_UTM	0	54	0	0	0	0	0	0	0	0	0	0	54
CBWS6Kline15	339970	1855746	NAD27_16N_UTM	0	54	0	0	0	0	0	0	0	0	0	0	54
CBWS6Kline16	339974	1855687	NAD27_16N_UTM	0	54	0	0	0	0	0	0	0	0	0	0	54
CBWS6Kline17	339959	1855590	NAD27_16N_UTM	0	46	0	0	0	0	0	0	0	0	0	0	46
CBWS6Kline2			NAD27_16N_UTM	0	46	0	0	0	0	0	0	0	0	0	0	46
CBWS6Kline21	339973	1855289	NAD27_16N_UTM	0	46	0	0	0	0	0	0	0	0	0	0	46
CBWS6Kline3	339904	1856838	NAD27_16N_UTM	0	46	0	0	0	0	0	0	0	0	0	0	46
CBWS6Kline4	339915	1856804	NAD27_16N_UTM	0	46	0	0	0	0	0	0	0	0	0	0	46
CBWS6Kline5	339927	1856776	NAD27_16N_UTM	0	46	0	0	0	0	0	0	0	0	0	0	46
CBWS6Kline6	339928	1856672	NAD27_16N_UTM	0	46	0	0	0	0	0	0	0	0	0	0	46
CBWS6Kline8	339971	1856508	NAD27_16N_UTM	0	46	0	0	0	0	0	0	0	0	0	0	46
CBWS6Kline9	339983	1856392	NAD27_16N_UTM	0	46	0	0	0	0	0	0	0	0	0	0	46
CBWSmit10	343281	1857692	NAD27_16N_UTM	0	20	18	0	0	0	0	0	0	0	0	0	38
CBWSmit11	343225	1857828	NAD27_16N_UTM	0	20	18	0	0	0	0	0	0	0	0	0	38
CBWSmit12	343100	1857894	NAD27_16N_UTM	0	20	18	0	0	0	0	0	0	0	0	0	38
CBWSmit13	343008	1858048	NAD27_16N_UTM	0	20	18	0	0	0	0	0	0	0	0	0	38
CBWSmit19	343262	1858752	NAD27_16N_UTM	0	16	18	0	0	0	0	0	0	0	0	0	34
CBWSmit1	343236	1856453	NAD27_16N_UTM	0	31	0	0	0	0	0	0	0	0	0	0	31
CBWSmit2	343266	1856572	NAD27_16N_UTM	0	30	0	0	0	0	0	0	0	0	0	0	30
CBWSmit3	343243	1856706	NAD27_16N_UTM	0	30	18	0	0	0	0	0	0	0	0	0	48
CBWSmit4	343249	1856835	NAD27_16N_UTM	0	30	18	0	0	0	0	0	0	0	0	0	48
CBWSmit5	343267	1856985	NAD27_16N_UTM	0	30	18	0	0	0	0	0	0	0	0	0	48
CBWSmit6	343300	1857108	NAD27_16N_UTM	0	30	18	0	0	0	0	0	0	0	0	0	48
CBWSmit7	343388	1857256	NAD27_16N_UTM	0	30	18	0	0	0	0	0	0	0	0	0	48
CBWSmit9	343310	1857524	NAD27_16N_UTM	0	20	18	0	0	0	0	0	0	0	0	0	38
CBWSmex1(2004)	338648	1856170	NAD27_16N_UTM	0	51	0	0	0	0	0	0	0	0	0	0	51
CBWSmex2(2004)	338424	1855920	NAD27_16N_UTM	0	51	0	0	0	0	0	0	0	0	0	0	51
CBWSmex3(2004)	338322	1855859	NAD27_16N_UTM	0	51	0	0	0	0	0	0	0	0	0	0	51
CBWSmex4(2004)	337685	1855424	NAD27_16N_UTM	0	51	0	0	0	0	0	0	0	0	0	0	51
CBWSmex5(2004)	337542	1855257	NAD27_16N_UTM	0	51	0	0	0	0	0	0	0	0	0	0	51
CBWSmex6(2004)	336970	1855051	NAD27_16N_UTM	0	51	0	0	0	0	0	0	0	0	0	0	51
CBWSmex8(2004)	335945	1854979	NAD27_16N_UTM	0	51	0	0	0	0	0	0	0	0	0	0	51
CBWSmex9(2004)	335035	1854798	NAD27_16N_UTM	0	51	0	0	0	0	0	0	0	0	0	0	51
CBWSsit1(2004)	337526	1855661	NAD27_16N_UTM	0	45	0	0	0	0	0	0	0	0	0	0	45
CBWSsit3(2004)	337127	1855924	NAD27_16N_UTM	0	45	0	0	0	0	0	0	0	0	0	0	45
CBWSJuanstr1(2004)	336786	1854496	NAD27_16N_UTM	0	45	0	0	0	0	0	0	0	0	0	0	45
CBWSJuanstr2(2004)	336874	1854079	NAD27_16N_UTM	0	45	0	0	0	0	0	0	0	0	0	0	45
CBWSruine1 (2004)	336232	1855881	NAD27_16N_UTM	0	47	0	0	0	0	0	0	0	0	0	0	47
CBWSruine2 (2004)	336485	1855750	NAD27_16N_UTM	0	47	0	0	0	0	0	0	0	0	0	0	47
CBWSruine3 (2004)	336767	1855168	NAD27_16N_UTM	0	47	0	0	0	0	0	0	0	0	0	0	47
CBWSruin4 (2004)	336194	185409	NAD27_16N_UTM	0	47	0	0	0	0	0	0	0	0	0	0	47
CBWS21	340550	1853310	NAD27_16N_UTM	0	0	0	91	81	0	0	0	0	0	0	0	172
CBWS22	338437	1852296	NAD27_16N_UTM	0	0	0	119	78	0	0	0	0	0	0	0	197
CBWS23	337689	1853091	NAD27_16N_UTM	0	0	0	114	72	0	0	0	0	0	0	0	186
CBWS24	336937	1850286	NAD27_16N_UTM	0	0	0	101	71	0	0	0	0	0	0	0	172
CBWS25	332516	1850944	NAD27_16N_UTM	0	0	0	130	53	0	0	0	0	0	0	0	183
CBWS28	331032	1853390	NAD27_16N_UTM	0	0	0	119	77	0	0	0	0	0	0	0	196
CBWS28.1	331032	1853390	NAD27_16N_UTM	0	0	0	119	0	0	0	0	0	0	0	0	119
CBWS31	341895	1853938	NAD27_16N_UTM	0	0	0	0	70	0	0	0	0	0	0	0	70
CBWS32	342298	1856971	NAD27_16N_UTM	0	0	0	0	55	0	0	0	0	0	0	0	55
CBWS33	342614	1855273	NAD27_16N_UTM	0	0	0	0	34	0	0	0	0	0	0	0	34
CBWS34	344132	1855259	NAD27_16N_UTM	0	0	0	0	61	0	0	0	0	0	0	0	61
CBWS35	345644	1854866	NAD27_16N_UTM	0	0	0	0	90	0	0	0	0	0	0	0	90
CBWS36	344854	1857174	NAD27_16N_UTM	0	0	0	0	56	0	0	0	0	0	0	0	56
CBWS37	344997	1856095	NAD27_16N_UTM	0	0	0	0	70	0	0	0	0	0	0	0	70
CBWS38	341190	1855373	NAD27_16N_UTM	0	0	0	0	46	0	0	0	0	0	0	0	46
CBWS39	337600	1855999	NAD27_16N_UTM	0	0	0	0	73	0	0	0	0	0	0	0	73
CBWS40	336182	1855755	NAD27_16N_UTM	0	0	0	0	57	0	0	0	0	0	0	0	57
CBWS41	338385	1854729	NAD27_16N_UTM	0	0	0	0	73	0	0	0	0	0	0	0	73
CBWS43	339508	1857544	NAD27_16N_UTM	0	0	0	0	28	0	0	0	0	0	0	0	28
CBWS44	344198	1854091	NAD27_16N_UTM	0	0	0	0	88	0	0	0	0	0	0	0	88
CBWS45	337851	1857177	NAD27_16N_UTM	0	0	0	0	49	0	0	0	0	0	0	0	49
CBWS46	339974	1856998	NAD27_16N_UTM	0	0	0	0	74	0	0	0	0	0	0	0	74
CBWS47	335486	1854906	NAD27_16N_UTM	0	0	0	0	48	0	0	0	0	0	0	0	48
CBWS16-7	334840	1852740	NAD27_16N_UTM	0	0	0	0	58	0	0	0	0	0	0	0	58
CBWSbetweenSSP1	334744	1848789	NAD27_16N_UTM	0	0	0	0	31	0	0	0	0	0	0	0	31
CBWSbetweenSSP2	332221	1848314	NAD27_16N_UTM	0	0	0	0	30	0	0	0	0	0	0	0	30
CBWSbetweenSSP3	327764	1848720	NAD27_16N_UTM	0	0	0	0	28	0	0	0	0	0	0	0	28
CBWSpregstr1	335006	1857712	NAD27_16N_UTM	0	0	0	0	0	0	0	107	0	0	0	0	107
CBWSpregstr2	335006	1857840	NAD27_16N_UTM	0	0	0	0	0	0	0	141	0	0	0	0	141
CBWSpregstr3	334692	1857474	NAD27_16N_UTM	0	0	0	0	0	0	0	129	0	0	0	0	129
CBWSpregstr4	334592	1857619	NAD27_16N_UTM	0	0	0	0	0	0	0	146	0	0	0	0	146
CBWSpregstr5	334871	1857218	NAD27_16N_UTM	0	0	0	0	0	0	0	131	0	0	0	0	131
CBWSpregstr6	335076	1856959	NAD27_16N_UTM	0	0	0	0	0	0	0	135	0	0	0	0	135
CBWSpregstr7	335250	1856546	NAD27_16N_UTM	0	0	0	0	0	0	0	124	0	0	0	0	124
CBWSpregstr8	335683	1857474	NAD27_16N_UTM	0	0	0	0	0	0	0	113	9	93	0	0	215
CBWSantsnare5	344124	1857154	NAD27_16N_UTM	0	0	0	0	0	0	0	0	0	182	0	0	182
CBWSantsnare6	345020	1857079	NAD27_16N_UTM	0	0	0	0	0	0	0	0	0	161	0	0	161
CBWScc3K	342329	1856968	NAD27_16N_UTM	0	0	0	0	0	0	0	0	0	87	0	0	87
CBWScc4K	341218	1857045	NAD27_16N_UTM	0	0	0	0	0	0	0	0	0	92	0	0	92
CBWScc5K	340485	1857514	NAD27_16N_UTM	0	0	0	0	0	0	0	0	0	87	0	0	87
CBWScc6K	339802	1856872	NAD27_16N_UTM	0	0	0	0	0	0	0	0	0	112	0	0	112
CBWScc8K	338420	1856607	NAD27_16N_UTM	0	0	0	0	0	0	0	0	0	83	0	0	83
CBWScc10K	337802	1857512	NAD27_16N_UTM	0	0	0	0	0	0	0	0	0	120	0	0	120
CBWScc11K	336948	1857432	NAD27_16N_UTM	0	0	0	0	0	0	0	0	0	61	0	0	61
CBWSwari1	343132	1855573	NAD27_16N_UTM	0	0	0	0	0	0	0	0	0	220	0	0	220
CBWSwari2	343590	1855543	NAD27_16N_UTM	0	0	0	0	0	0	0	0	0	220	0	0	220
CBWSxmex1	338571	1856063	NAD27_16N_UTM	0	0	0	0	0	0	0	0	0	174	0	0	174
CBWSxmex2	337773	1855597	NAD27_16N_UTM	0	0	0	0	0	0	0	0	0	205	0	0	205
CBWSxmex3	337359	1855187	NAD27_16N_UTM	0	0	0	0	0	0	0	0	0	170	0	0	170
CBWSxmex4	335734	1854968	NAD27_16N_UTM	0	0	0	0	0	0	0	0	0	164	0	0	164
CBWSxmex5	335068	1854486	NAD27_16N_UTM	0	0	0	0	0	0	0	0	0	189	0	0	189
CBWSmexvid2	334825	1854258	NAD27_16N_UTM	0	0	0	0	0	0	0	0	0	48	0	0	48
CBWSmexvid1	335098	1854523	NAD27_16N_UTM	0	0	0	0	0	0	0	0	0	84	0	0	84
CBWSant4	343718	1856697	NAD27_16N_UTM	0	0	0	0	0	0	0	0	0	94	0	0	94
CBWSJbvid1	335252	1848586	NAD27_16N_UTM	0	0	0	0	0	0	0	0	0	39	0	0	39
CBWSsnare1	343132	1856387	NAD27_16N_UTM	0	0	0	0	0	0	0	0	0	61	0	0	61
CBWSsnare3	343132	1856387	NAD27_16N_UTM	0	0	0	0	0	0	0	0	0	77	0	0	77
CBWSsnare2	342517	1856914	NAD27_16N_UTM	0	0	0	0	0	0	0	0	0	46	0	0	46
CBWSsnare5	344124	1857154	NAD27_16N_UTM	0	0	0	0	0	0	0	0	0	7	0	0	7
CBWSsnare8	340991	1857102	NAD27_16N_UTM	0	0	0	0	0	0	0	0	0	45	0	0	45
CBWSsnare9	340694	1857102	NAD27_16N_UTM	0	0	0	0	0	0	0	0	0	42	0	0	42
CBWSsnare14	336057	1857189	NAD27_16N_UTM	0	0	0	0	0	0	0	0	0	69	0	0	69
CBWSsnare15	336603	1857401	NAD27_16N_UTM	0	0	0	0	0	0	0	0	0	64	0	0	64
CBWSsnare16	337041	1857489	NAD27_16N_UTM	0	0	0	0	0	0	0	0	0	60	0	0	60
CBWSsnare17	337459	1857816	NAD27_16N_UTM	0	0	0	0	0	0	0	0	0	63	0	0	63
CBWSsnare18	337804	1857489	NAD27_16N_UTM	0	0	0	0	0	0	0	0	0	66	0	0	66
CBWSsnare19	338098	1856945	NAD27_16N_UTM	0	0	0	0	0	0	0	0	0	71	0	0	71
CBWSsnare20	338495	1856500	NAD27_16N_UTM	0	0	0	0	0	0	0	0	0	42	0	0	42
CBWStfern1	345293	1855820	NAD27_16N_UTM	0	0	0	0	0	0	0	0	0	28	0	0	28
CBWStfern2	344959	1855831	NAD27_16N_UTM	0	0	0	0	0	0	0	0	0	28	0	0	28
CBWSVicTubing	343749	1855729	NAD27_16N_UTM	0	0	0	0	0	0	0	0	0	41	0	0	41
CBWSwari3	343180	1856004	NAD27_16N_UTM	0	0	0	0	0	0	0	0	0	43	0	0	43
CBWSwari4	343249	1856214	NAD27_16N_UTM	0	0	0	0	0	0	0	0	0	43	0	0	43
CBWSwari5	343258	1856253	NAD27_16N_UTM	0	0	0	0	0	0	0	0	0	34	0	0	34
CBWSantscat1	344999	1856710	NAD27_16N_UTM	0	0	0	0	0	0	0	0	0	22	0	0	22
CBWSbridgesnare	343706	1855810	NAD27_16N_UTM	0	0	0	0	0	0	0	0	0	14	0	0	14
CBWSBYCC	343303	1855873	NAD27_16N_UTM	0	0	0	0	0	0	0	0	0	16	0	0	16
CBWSvicpeak1	343256	1856289	NAD27_16N_UTM	0	0	0	0	0	0	0	0	0	14	0	0	14
CBWSantsnare8	344786	1856305	NAD27_16N_UTM	0	0	0	0	0	0	0	0	0	11	0	0	11
CBWSvicpeak2	342953	1856618	NAD27_16N_UTM	0	0	0	0	0	0	0	0	0	5	0	0	5
CBWSrubber1	344591	1855064	NAD27_16N_UTM	0	0	0	0	0	0	0	0	0	8	0	0	8
CBWSrubber2	344460	1855244	NAD27_16N_UTM	0	0	0	0	0	0	0	0	0	9	0	0	9
CBWSsnare10	334588	1857501	NAD27_16N_UTM	0	0	0	0	0	0	0	0	0	49	0	0	49
CBWSsnare11	334900	1857479	NAD27_16N_UTM	0	0	0	0	0	0	0	0	0	68	0	0	68
CBWSsnare12	335140	1857467	NAD27_16N_UTM	0	0	0	0	0	0	0	0	0	21	0	0	21
CBWSsnare13	335514	1857481	NAD27_16N_UTM	0	0	0	0	0	0	0	0	0	45	0	0	45
CBWSVicPkFreshScrape	335222	1857472	NAD27_16N_UTM	0	0	0	0	0	0	0	0	0	27	0	0	27
CBWSIslandExpedition	336725	1854888	NAD27_16N_UTM	0	0	0	0	0	0	0	0	0	57	0	0	57
CBWSMexScrapeL	334826	1854258	NAD27_16N_UTM	0	0	0	0	0	0	0	0	0	63	0	0	63
CBWSMexSpray2	334826	1854258	NAD27_16N_UTM	0	0	0	0	0	0	0	0	0	60	0	0	60
CBWSSC1	344600	1856322	NAD27_16N_UTM	0	0	0	0	0	0	0	0	0	0	109	0	109
CBWSSC2	344935	1856536	NAD27_16N_UTM	0	0	0	0	0	0	0	0	0	0	227	67	294
CBWSSC3	344914	1857083	NAD27_16N_UTM	0	0	0	0	0	0	0	0	0	0	109	0	109
CBWSSC4	344318	1857390	NAD27_16N_UTM	0	0	0	0	0	0	0	0	0	0	109	0	109
CBWSSC5	343873	1857107	NAD27_16N_UTM	0	0	0	0	0	0	0	0	0	0	227	59	286
CBWSSC6	343627	1856476	NAD27_16N_UTM	0	0	0	0	0	0	0	0	0	0	108	0	108
CBWSSC7	343536	1855861	NAD27_16N_UTM	0	0	0	0	0	0	0	0	0	0	210	49	259
CBWSSC8	343541	1855527	NAD27_16N_UTM	0	0	0	0	0	0	0	0	0	0	110	0	110
CBWSSC9	343217	1855669	NAD27_16N_UTM	0	0	0	0	0	0	0	0	0	0	223	67	290
CBWSSC10	343181	1855935	NAD27_16N_UTM	0	0	0	0	0	0	0	0	0	0	103	0	103
CBWSSC12	342892	1856710	NAD27_16N_UTM	0	0	0	0	0	0	0	0	0	0	110	0	110
CBWSSC13	342284	1856965	NAD27_16N_UTM	0	0	0	0	0	0	0	0	0	0	110	0	110
CBWSSC14	341604	1857057	NAD27_16N_UTM	0	0	0	0	0	0	0	0	0	0	110	0	110
CBWSSC15	340918	1857125	NAD27_16N_UTM	0	0	0	0	0	0	0	0	0	0	214	67	281
CBWSSC16	340495	1857528	NAD27_16N_UTM	0	0	0	0	0	0	0	0	0	0	106	0	106
CBWSSC17	340113	1857078	NAD27_16N_UTM	0	0	0	0	0	0	0	0	0	0	110	0	110
CBWSSC18	339544	1856700	NAD27_16N_UTM	0	0	0	0	0	0	0	0	0	0	110	0	110
CBWSSC 20	344059	1855808	NAD27_16N_UTM	0	0	0	0	0	0	0	0	0	0	109	0	109
CBWSSV1	344994	1856713	NAD27_16N_UTM	0	0	0	0	0	0	0	0	0	0	28	0	28
CBWSSV2	344959	1856755	NAD27_16N_UTM	0	0	0	0	0	0	0	0	0	0	42	0	42
CBWSSV3	340398	1857540	NAD27_16N_UTM	0	0	0	0	0	0	0	0	0	0	7	0	7
CBWSSV4	340477	1857549	NAD27_16N_UTM	0	0	0	0	0	0	0	0	0	0	216	25	241
CBWSSV5	340559	1857421	NAD27_16N_UTM	0	0	0	0	0	0	0	0	0	0	203	272	475
CBWSSV6	340343	1857415	NAD27_16N_UTM	0	0	0	0	0	0	0	0	0	0	181	317	498
CBWSSV7	340431	1857555	NAD27_16N_UTM	0	0	0	0	0	0	0	0	0	0	152	1	153
CBWSSV8	340468	1857548	NAD27_16N_UTM	0	0	0	0	0	0	0	0	0	0	214	193	407
CBWSSV9	340619	1857301	NAD27_16N_UTM	0	0	0	0	0	0	0	0	0	0	209	333	542
CBWSSV10	341917	1857003	NAD27_16N_UTM	0	0	0	0	0	0	0	0	0	0	157	124	281
CBWSSV11	340536	1857426	NAD27_16N_UTM	0	0	0	0	0	0	0	0	0	0	197	279	476
CBWSSV12	340330	1857389	NAD27_16N_UTM	0	0	0	0	0	0	0	0	0	0	213	252	465
CBWSSV13	340202	1857125	NAD27_16N_UTM	0	0	0	0	0	0	0	0	0	0	183	247	430
CBWSSV14	340012	1857022	NAD27_16N_UTM	0	0	0	0	0	0	0	0	0	0	149	153	302
CBWSSV15	339458	1856599	NAD27_16N_UTM	0	0	0	0	0	0	0	0	0	0	213	273	486
CBWSSV16	343633	1856468	NAD27_16N_UTM	0	0	0	0	0	0	0	0	0	0	55	0	55
CBWSSV17	343568	1856254	NAD27_16N_UTM	0	0	0	0	0	0	0	0	0	0	27	0	27
CBWSSV18	340664	1857181	NAD27_16N_UTM	0	0	0	0	0	0	0	0	0	0	205	200	405
CBWSSV19	344133	1857161	NAD27_16N_UTM	0	0	0	0	0	0	0	0	0	0	18	0	18
CBWSSV20	340046	1857042	NAD27_16N_UTM	0	0	0	0	0	0	0	0	0	0	9	0	9
CBWSSV21	343423	1855452	NAD27_16N_UTM	0	0	0	0	0	0	0	0	0	0	22	0	22
CBWSSV22	339434	1856364	NAD27_16N_UTM	0	0	0	0	0	0	0	0	0	0	194	229	423
CBWSSV23	340321	1857326	NAD27_16N_UTM	0	0	0	0	0	0	0	0	0	0	149	224	373
CBWSSV24	341325	1857049	NAD27_16N_UTM	0	0	0	0	0	0	0	0	0	0	26	0	26
CBWSSV25	339552	1856686	NAD27_16N_UTM	0	0	0	0	0	0	0	0	0	0	174	225	399
CBWSSV26	339513	1856676	NAD27_16N_UTM	0	0	0	0	0	0	0	0	0	0	43	0	43
CBWSSV27	344686	1857199	NAD27_16N_UTM	0	0	0	0	0	0	0	0	0	0	65	4	69
CBWSSV28	342656	1856817	NAD27_16N_UTM	0	0	0	0	0	0	0	0	0	0	73	298	371
CBWSSV29	341259	1857052	NAD27_16N_UTM	0	0	0	0	0	0	0	0	0	0	34	0	34
CBWSSV30	343906	1855707	NAD27_16N_UTM	0	0	0	0	0	0	0	0	0	0	9	0	9
CBWSSV31	340278	1857229	NAD27_16N_UTM	0	0	0	0	0	0	0	0	0	0	140	203	343
CBWSSV32	340264	1857198	NAD27_16N_UTM	0	0	0	0	0	0	0	0	0	0	133	292	425
CBWSSV33	339558	1856686	NAD27_16N_UTM	0	0	0	0	0	0	0	0	0	0	87	193	280
CBWSSV34	344994	1856713	NAD27_16N_UTM	0	0	0	0	0	0	0	0	0	0	15	0	15
CBWSSV37	342281	1856953	NAD27_16N_UTM	0	0	0	0	0	0	0	0	0	0	0	104	104
CBWSSV38	342929	1856660	NAD27_16N_UTM	0	0	0	0	0	0	0	0	0	0	0	137	137

## Sheet: Margay_Detections
ID	year of first capture	Sex	Station	Date	Time	X	Y	Projection
TLU1-03	2003	U	CBWSSSP4	2003-02-04	NPD	326327	1848561	NAD27_16N_UTM
TLF2-03	2003	F	CBWSSSP4	2003-02-04	NPD	326327	1848561	NAD27_16N_UTM
F03-3	2003	F	CBWS18str	2003-02-23	23:27:00	334906	1857479	NAD27_16N_UTM
TLU4-03	2003	U	CBWS13	2003-02-28	NPD	331219	1857765	NAD27_16N_UTM
TRM5-03	2003	M	CBWS3	2003-04-02	NPD	343342	1857392	NAD27_16N_UTM
TLF6-03	2003	F	CBWS5	2003-04-03	04:12:00	336248	1857328	NAD27_16N_UTM
TRM7-03	2003	M	CBWSSSP4	2003-04-04	23:58:00	326327	1848561	NAD27_16N_UTM
TRM7-03	2003	M	CBWSSSP4	2003-04-07	02:35:00	326327	1848561	NAD27_16N_UTM
NPD	NPD	U	CBWSSSP1	2003-04-08	16:22:00	333847	1848273	NAD27_16N_UTM
NPD	NPD	U	CBWSSSP1	2003-04-08	16:22:00	333847	1848273	NAD27_16N_UTM
TLU8-03	2003	U	CBWS16	2003-04-12	03:15:00	335007	1851198	NAD27_16N_UTM
TRM7-03	2003	M	CBWSSSP4	2003-04-12	02:55:00	326327	1848561	NAD27_16N_UTM
TLM9-03	2003	M	CBWSwest4	2003-05-27	21:55:00	341355	1857057	NAD27_16N_UTM
TLM9-03	2003	M	CBWSwest4	2003-06-01	NPD	341355	1857057	NAD27_16N_UTM
TLU10-03	2003	U	CBWSwest4	2003-07-03	NPD	341355	1857057	NAD27_16N_UTM
TLM9-03	2003	M	CBWSwari2	2003-07-25	NPD	343590	1855543	NAD27_16N_UTM
TRM5-03	2003	M	CBWSwari3	2003-08-10	04:43:00	343180	1856004	NAD27_16N_UTM
NPD	NPD	U	CBWSwari3	2003-08-10	20:30:00	343180	1856004	NAD27_16N_UTM
TRM11-03	2003	M	CBWSwari4	2003-08-20	NPD	343249	1856214	NAD27_16N_UTM
TRF1-4	2004	F	CBWSFed2	2004-01-21	05:30:00	335180	1848838	NAD27_16N_UTM
M04-2	2004	M	CBWS10	2004-01-23	02:32:00	335703	1848952	NAD27_16N_UTM
NPD	NPD	U	CBWSHtoSSP	2004-01-24	06:11:00	334680	1848719	NAD27_16N_UTM
M04-2	2004	M	CBWSViltoH	2004-01-24	20:54:00	336469	1849280	NAD27_16N_UTM
TRU3-04	2004	U	CBWSold2	2004-02-01	21:15:00	335259	1848368	NAD27_16N_UTM
TLM4-04	2004	M	CBWSant2	2004-02-02	02:17:00	344244	1857170	NAD27_16N_UTM
TRU5-04	2004	U	CBWSant3	2004-02-03	05:16:00	343627	1856480	NAD27_16N_UTM
TLU6-04	2004	U	CBWSHtoSSP	2004-02-06	23:37:00	334680	1848719	NAD27_16N_UTM
TRM7-04	2004	M	CBWS6	2004-03-01	23:04:00	332253	1853668	NAD27_16N_UTM
TLM8-04	2004	M	CBWS1	2004-03-05	17:51:00	336725	1854888	NAD27_16N_UTM
TRF9-04	2004	F	CBWS15	2004-03-13	NPD	343235	1856308	NAD27_16N_UTM
TLU10-04	2004	U	CBWS15	2004-04-14	NPD	343235	1856308	NAD27_16N_UTM
NPD	NPD	U	CBWS2	2004-04-27	NPD	343123	1854143	NAD27_16N_UTM
TLU11-04	2004	U	CBWS17	2004-05-01	04:49:00	332926	1857545	NAD27_16N_UTM
TLM12-04	2004	M	CBWS6	2004-05-05	NPD	332253	1853668	NAD27_16N_UTM
TLM13-04	2004	M	CBWS6	2004-05-07	19:56:00	332253	1853668	NAD27_16N_UTM
TRU14-04	2004	U	CBWS14	2004-05-08	20:54:00	340578	1854023	NAD27_16N_UTM
NPD	2004	U	CBWS14	2004-05-08	21:02:00	340578	1854023	NAD27_16N_UTM
NPD	NPD	U	CBWS3	2004-05-08	02:05:00	343342	1857392	NAD27_16N_UTM
TRU15-04	2004	U	CBWS15	2004-05-15	NPD	343235	1856308	NAD27_16N_UTM
TRU16-04	2004	U	CBWS15	2004-05-25	NPD	343235	1856308	NAD27_16N_UTM
TLM17-04	2004	M	CBWS7	2004-05-28	NPD	334739	1853930	NAD27_16N_UTM
NPD	NPD	M	CBWSmex8(2004)	2004-06-07	09:29:00	335945	1854979	NAD27_16N_UTM
TRM19-04	2004	M	CBWS13	2004-06-13	20:59:00	331219	1857765	NAD27_16N_UTM
TRM19-04	2004	M	CBWS13	2004-06-14	00:30:00	331219	1857765	NAD27_16N_UTM
F04-20	2004	F	CBWS10	2004-06-18	00:59:00	335703	1848952	NAD27_16N_UTM
TLU21-04	2004	U	CBWS15	2004-06-21	NPD	343235	1856308	NAD27_16N_UTM
TRM19-04	2004	M	CBWS13	2004-06-22	01:48:00	331219	1857765	NAD27_16N_UTM
TRU22-04	2004	U	CBWS6Kline11	2004-08-13	20:03:00	339992	1856223	NAD27_16N_UTM
TRM23-04	2004	M	CBWS5Kw	2004-08-20	23:24:00	340569	1857406	NAD27_16N_UTM
M04-2	2004	M	CBWS10	2005-03-28	20:00:00	335703	1848952	NAD27_16N_UTM
M04-2	2004	M	CBWS10	2005-03-29	20:00:00	335703	1848952	NAD27_16N_UTM
M04-2	2004	M	CBWS10	2005-03-30	19:00:00	335703	1848952	NAD27_16N_UTM
M04-2	2004	M	CBWS10	2005-03-30	22:00:00	335703	1848952	NAD27_16N_UTM
M04-2	2004	M	CBWS10	2005-04-01	22:00:00	335703	1848952	NAD27_16N_UTM
TLM1-05	2005	M	CBWS6	2005-04-08	00:40:00	332253	1853668	NAD27_16N_UTM
M04-2	2004	M	CBWS10	2005-04-17	02:00:00	335703	1848952	NAD27_16N_UTM
TRM2-05	2005	M	CBWS6	2005-04-21	21:24:00	332253	1853668	NAD27_16N_UTM
TLU10-04	2004	U	CBWS15	2005-04-28	07:48:00	343235	1856308	NAD27_16N_UTM
M04-2	2004	M	CBWS10	2005-05-05	02:00:00	335703	1848952	NAD27_16N_UTM
M04-2	2004	M	CBWS10	2005-06-14	01:00:00	335703	1848952	NAD27_16N_UTM
TRF3-05	2005	F	CBWS17	2005-06-30	04:13:00	332926	1857545	NAD27_16N_UTM
TRU1-07	2007	U	CBWSSSP4	2007-03-20	00:53:00	326327	1848561	NAD27_16N_UTM
NPD	NPD	U	CBWSSSP1	2007-03-25	04:42:00	333847	1848273	NAD27_16N_UTM
M07-2	2007	M	CBWSSSP3	2007-03-26	05:13:00	329158	1847540	NAD27_16N_UTM
TLM3-07	2007	M	CBWS16	2007-03-31	05:17:00	335007	1851198	NAD27_16N_UTM
NPD	NPD	U	CBWS16	2007-03-31	05:27:00	335007	1851198	NAD27_16N_UTM
TLM4-07	2007	M	CBWSSSP4	2007-04-06	00:56:00	326327	1848561	NAD27_16N_UTM
F07-5	2007	F	CBWS22	2007-04-06	05:04:00	338437	1852296	NAD27_16N_UTM
U07-6	2007	U	CBWS23	2007-04-10	03:19:00	337689	1853091	NAD27_16N_UTM
TLM7-07	2007	M	CBWS10	2007-04-20	01:20:00	335703	1848952	NAD27_16N_UTM
TLM8-07	2007	M	CBWSSSP1	2007-04-22	02:58:00	333847	1848273	NAD27_16N_UTM
U07-6	2007	U	CBWS1	2007-04-23	21:28:00	336725	1854888	NAD27_16N_UTM
M07-10	2007	M	CBWS13	2007-04-23	09:41:00	331219	1857765	NAD27_16N_UTM
NPD	NPD	U	CBWS5	2007-04-24	00:04:00	336248	1857328	NAD27_16N_UTM
TRU9-07	2007	U	CBWS26	2007-04-24	23:15:00	330550	1851000	NAD27_16N_UTM
M07-10	2007	M	CBWS13	2007-04-27	11:00:00	331219	1857765	NAD27_16N_UTM
F07-11	2007	F	CBWS10	2007-05-02	04:22:00	335703	1848952	NAD27_16N_UTM
TLM12-07	2007	M	CBWS11	2007-05-02	02:48:00	339125	1856055	NAD27_16N_UTM
F07-11	2007	F	CBWS10	2007-05-05	19:13:00	335703	1848952	NAD27_16N_UTM
TLU13-07	2007	U	CBWS10	2007-05-09	02:56:00	335703	1848952	NAD27_16N_UTM
M07-2	2007	M	CBWSSSP3	2007-05-10	22:39:00	329158	1847540	NAD27_16N_UTM
TRF14-07	2007	F	CBWSSSP3	2007-05-11	22:30:00	329158	1847540	NAD27_16N_UTM
F07-11	2007	F	CBWS10	2007-05-12	03:04:00	335703	1848952	NAD27_16N_UTM
TRM7-03	2003	M	CBWSSSP4	2007-05-16	03:40:00	326327	1848561	NAD27_16N_UTM
TLM15-07	2007	M	CBWS10	2007-05-16	22:57:00	335703	1848952	NAD27_16N_UTM
TLM16-07	2007	M	CBWSSSP2	2007-05-18	03:34:00	330654	1848402	NAD27_16N_UTM
TRF3-05	2005	F	CBWS17	2007-05-20	20:09:00	332926	1857545	NAD27_16N_UTM
F07-17	2007	F	CBWS5	2007-05-27	04:10:00	336248	1857328	NAD27_16N_UTM
F07-5	2007	F	CBWS22	2007-05-29	19:53:00	338437	1852296	NAD27_16N_UTM
TLU18-07	2007	U	CBWSSSP1	2007-06-05	19:56:00	333847	1848273	NAD27_16N_UTM
TRF3-05	2005	F	CBWS17	2007-06-06	19:58:00	332926	1857545	NAD27_16N_UTM
F07-11	2007	F	CBWS10	2007-06-07	23:51:01	335703	1848952	NAD27_16N_UTM
M07-10	2007	M	CBWS13	2007-07-30	14:30:00	331219	1857765	NAD27_16N_UTM
TRU19-07	2007	U	CBWS5	2007-08-02	22:08:00	336248	1857328	NAD27_16N_UTM
TRF3-05	2005	F	CBWS17	2007-08-03	21:59:00	332926	1857545	NAD27_16N_UTM
TLU20-07	2007	U	CBWS21	2007-08-06	04:10:00	340550	1853310	NAD27_16N_UTM
TLU21-07	2007	U	CBWS13	2007-09-06	05:20:00	331219	1857765	NAD27_16N_UTM
TRF14-07	2007	F	CBWSSSP3	2008-04-15	04:29:00	329158	1847540	NAD27_16N_UTM
M08-2	2008	M	CBWS10	2008-04-16	02:53:00	335703	1848952	NAD27_16N_UTM
TRM3-08	2008	M	CBWS15	2008-04-16	02:19:00	343235	1856308	NAD27_16N_UTM
TRU4-08	2008	U	CBWS36	2008-04-16	00:38:00	344854	1857174	NAD27_16N_UTM
M08-2	2008	M	CBWS10	2008-04-17	04:32:00	335703	1848952	NAD27_16N_UTM
F07-11	2007	F	CBWS10	2008-04-21	13:25:00	335703	1848952	NAD27_16N_UTM
F07-11	2007	F	CBWS10	2008-05-01	02:36:00	335703	1848952	NAD27_16N_UTM
M08-2	2008	M	CBWS10	2008-05-04	04:02:00	335703	1848952	NAD27_16N_UTM
M08-5	2008	M	CBWSSSP3	2008-05-06	02:25:00	329158	1847540	NAD27_16N_UTM
F07-11	2007	F	CBWS10	2008-05-06	01:07:00	335703	1848952	NAD27_16N_UTM
TRF6-08	2008	F	CBWS40	2008-05-08	02:16:00	336182	1855755	NAD27_16N_UTM
M07-2	2007	M	CBWSSSP3	2008-05-10	05:02:00	329158	1847540	NAD27_16N_UTM
TLM7-08	2008	M	CBWS36	2008-05-10	23:53:00	344854	1857174	NAD27_16N_UTM
M08-8	2008	M	CBWSSSP4	2008-05-13	02:44:00	326327	1848561	NAD27_16N_UTM
F08-9	2008	F	CBWS3	2008-05-16	03:23:00	343342	1857392	NAD27_16N_UTM
M08-2	2008	M	CBWS10	2008-05-16	03:05:00	335703	1848952	NAD27_16N_UTM
TLM7-07	2007	M	CBWS10	2008-05-16	04:24:00	335703	1848952	NAD27_16N_UTM
NPD	NPD	U	CBWS24	2008-05-18	06:58:00	336937	1850286	NAD27_16N_UTM
M08-8	2008	M	CBWSSSP4	2008-05-20	01:55:00	326327	1848561	NAD27_16N_UTM
M08-10	2008	M	CBWS32	2008-05-21	19:49:00	342298	1856971	NAD27_16N_UTM
TRU11-08	2008	U	CBWS10	2008-06-03	23:08:00	335703	1848952	NAD27_16N_UTM
TRM12-08	2008	M	CBWS24	2008-06-03	21:30:00	336937	1850286	NAD27_16N_UTM
TRM13-08	2008	M	CBWS46	2008-06-18	11:13:00	337851	1857177	NAD27_16N_UTM
M07-2	2007	M	CBWS3	2008-06-27	23:30:00	343342	1857392	NAD27_16N_UTM
M07-2	2007	M	CBWSSSP3	2008-06-27	19:24:00	329158	1847540	NAD27_16N_UTM
M08-14	2008	U	CBWSSSP3	2008-06-27	22:10:00	329158	1847540	NAD27_16N_UTM
M08-8	2008	M	CBWSSSP4	2008-07-08	00:58:00	326327	1848561	NAD27_16N_UTM
TLU15-08	2008	U	CBWS2	2008-07-13	21:56:00	343123	1854143	NAD27_16N_UTM
M11-1	2011	M	CBWS3	2011-05-05	03:17:37	343342	1857392	NAD27_16N_UTM
M11-1	2011	M	CBWS3	2011-05-05	03:18:30	343342	1857392	NAD27_16N_UTM
TLU2-11	2011	U	CBWSSSP3	2011-05-29	19:00:04	329158	1847540	NAD27_16N_UTM
TLM3-11	2011	M	CBWS2	2011-06-13	03:59:47	343123	1854143	NAD27_16N_UTM
M11-1	2011	M	CBWS3	2011-06-16	21:54:53	343342	1857392	NAD27_16N_UTM
TLM4-11	2011	M	CBWSSSP4	2011-06-22	22:29:00	326327	1848561	NAD27_16N_UTM
TLU5-11	2011	U	CBWS6	2011-06-23	22:04:00	332253	1853668	NAD27_16N_UTM
TLU6-11	2011	U	CBWSSSP4	2011-06-25	02:22:57	326327	1848561	NAD27_16N_UTM
TRU7-11	2011	U	CBWS16	2011-06-26	22:59:39	335007	1851198	NAD27_16N_UTM
TRM8-11	2011	M	CBWS17	2011-06-26	21:44:58	332926	1857545	NAD27_16N_UTM
TRU9-11	2011	U	CBWS1	2011-07-01	08:56:00	336725	1854888	NAD27_16N_UTM
M08-14	2008	M	CBWSSSP3	2011-07-06	00:57:47	329158	1847540	NAD27_16N_UTM
M08-14	2008	M	CBWSSSP3	2011-07-08	01:38:22	329158	1847540	NAD27_16N_UTM
TRM1-12	2012	M	CBWSSSP4	2012-04-04	21:20:37	326327	1848561	NAD27_16N_UTM
TLU2-12	2012	U	CBWS10	2012-04-07	03:25:00	335703	1848952	NAD27_16N_UTM
U12-3	2012	U	CBWS16	2012-04-15	23:41:14	335007	1851198	NAD27_16N_UTM
TRM4-12	2012	M	CBWS19	2012-05-07	20:14:22	341136	1857209	NAD27_16N_UTM
NPD	NPD	U	CBWS15	2012-05-14	01:12:21	343235	1856308	NAD27_16N_UTM
M08-14	2008	M	CBWSSSP3	2012-05-20	23:39:11	329158	1847540	NAD27_16N_UTM
TRU6-12	2012	U	CBWS13	2012-05-21	03:59:43	331219	1857765	NAD27_16N_UTM
TLM5-12	2012	M	CBWS13	2012-05-30	20:35:48	331219	1857765	NAD27_16N_UTM
TLF1-13	2013	F	CBWSSSP4	2013-03-09	03:35:06	326327	1848561	NAD27_16N_UTM
M13-2	2013	M	CBWS10	2013-03-17	04:08:13	335703	1848952	NAD27_16N_UTM
TRU3-13	2013	U	CBWSSSP1	2013-03-18	04:42:39	333847	1848273	NAD27_16N_UTM
TRU4-13	2013	U	CBWS16	2013-03-20	18:32:48	335007	1851198	NAD27_16N_UTM
TRM5-13	2013	M	CBWS6	2013-04-03	02:40:47	332253	1853668	NAD27_16N_UTM
TRF6-13	2013	F	CBWSSSP4	2013-04-16	19:07:41	326327	1848561	NAD27_16N_UTM
NPD	NPD	U	CBWS6	2013-05-02	23:33:00	332253	1853668	NAD27_16N_UTM
M11-1	2011	M	CBWS3	2013-05-27	20:38:20	343342	1857392	NAD27_16N_UTM
M08-14	2008	M	CBWSSSP3	2013-05-29	04:40:25	329158	1847540	NAD27_16N_UTM
M13-7	2013	M	CBWS13	2013-06-03	05:04:00	331219	1857765	NAD27_16N_UTM
M13-7	2013	M	CBWS13	2013-06-14	04:02:51	331219	1857765	NAD27_16N_UTM
TRF8-13	2013	F	CBWS6	2013-06-20	03:02:29	332253	1853668	NAD27_16N_UTM
U13-9	2013	U	CBWS15	2013-06-21	03:57:22	343235	1856308	NAD27_16N_UTM
F13-10	2013	F	CBWS16	2013-07-03	20:24:01	335007	1851198	NAD27_16N_UTM
F13-10	2013	F	CBWS16	2013-07-13	21:57:57	335007	1851198	NAD27_16N_UTM
TLU11-13	2013	U	CBWS6	2013-07-16	04:38:57	332253	1853668	NAD27_16N_UTM
TLM12-13	2013	M	CBWS17	2013-08-06	23:58:53	332926	1857545	NAD27_16N_UTM
M08-14	2008	M	CBWSSSP3	2013-08-14	02:37:19	329158	1847540	NAD27_16N_UTM
M13-13	2013	M	CBWS1	2013-08-26	21:08:58	336725	1854888	NAD27_16N_UTM
F13-10	2013	F	CBWS16	2013-09-01	00:55:49	335007	1851198	NAD27_16N_UTM
M13-14	2013	M	CBWS13	2013-09-05	23:27:42	331219	1857765	NAD27_16N_UTM
TLM15-13	2013	M	CBWS6	2013-09-09	23:48:41	332253	1853668	NAD27_16N_UTM
M13-13	2013	M	CBWS1	2013-09-10	04:39:24	336725	1854888	NAD27_16N_UTM
F13-10	2013	F	CBWS16	2013-09-12	03:50:23	335007	1851198	NAD27_16N_UTM
M13-16	2013	M	CBWS19	2013-09-14	11:32:39	341136	1857209	NAD27_16N_UTM
M13-14	2013	M	CBWS13	2013-09-17	22:53:25	331219	1857765	NAD27_16N_UTM
F13-17	2013	F	CBWS1	2013-09-29	01:36:37	336725	1854888	NAD27_16N_UTM
TRF19-13	2013	F	CBWSSSP2	2013-10-15	23:43:05	330654	1848402	NAD27_16N_UTM
M13-14	2013	M	CBWS13	2013-10-17	16:41:47	331219	1857765	NAD27_16N_UTM
TRM20-13	2013	M	CBWS11	2013-10-18	05:13:53	339125	1856055	NAD27_16N_UTM
TRM20-13	2013	M	CBWS5	2013-10-19	07:18:00	336248	1857328	NAD27_16N_UTM
M08-14	2008	M	CBWSSSP3	2013-10-26	20:03:10	329158	1847540	NAD27_16N_UTM
NPD	NPD	U	CBWS16	2013-10-30	17:29:57	335007	1851198	NAD27_16N_UTM
TLU21-13	2013	U	CBWS16	2013-10-30	22:25:56	335007	1851198	NAD27_16N_UTM
M13-22	2013	M	CBWS1	2013-11-03	03:15:34	336725	1854888	NAD27_16N_UTM
TRM23-13	2013	M	CBWS16	2013-11-08	17:22:04	335007	1851198	NAD27_16N_UTM
NPD	NPD	U	CBWS16	2013-11-10	15:00:14	335007	1851198	NAD27_16N_UTM
TRF24-13	2013	F	CBWSSSP2	2013-11-11	00:10:27	330654	1848402	NAD27_16N_UTM
F13-25	2013	F	CBWS13	2013-11-14	20:13:37	331219	1857765	NAD27_16N_UTM
TLU26-13	2013	U	CBWS13	2013-11-19	22:19:53	331219	1857765	NAD27_16N_UTM
M13-27	2013	M	CBWS19	2013-11-25	02:43:25	341136	1857209	NAD27_16N_UTM
TRF19-13	2013	F	CBWSSSP2	2013-11-25	00:35:49	330654	1848402	NAD27_16N_UTM
TRU28-13	2013	U	CBWS16	2013-11-26	02:42:21	335007	1851198	NAD27_16N_UTM
M13-14	2013	M	CBWS13	2013-11-26	20:27:00	331219	1857765	NAD27_16N_UTM
F13-10	2013	F	CBWS16	2013-11-27	04:45:02	335007	1851198	NAD27_16N_UTM
NPD	NPD	U	CBWS10	2013-12-02	03:34:34	335703	1848952	NAD27_16N_UTM
TLF29-13	2013	F	CBWS3	2013-12-03	04:32:50	343342	1857392	NAD27_16N_UTM
NPD	NPD	U	CBWSSSP3	2013-12-10	21:44:33	329158	1847540	NAD27_16N_UTM
TLU21-13	2013	U	CBWS10	2013-12-13	04:58:53	335703	1848952	NAD27_16N_UTM
TRM30-13	2013	M	CBWS6	2013-12-16	21:16:56	332253	1853668	NAD27_16N_UTM
TRF31-13	2013	F	CBWS19	2013-12-18	06:35:31	341136	1857209	NAD27_16N_UTM
M13-7	2013	M	CBWS13	2013-12-19	02:34:06	331219	1857765	NAD27_16N_UTM
F13-32	2013	F	CBWS17	2013-12-25	21:42:55	332926	1857545	NAD27_16N_UTM
TRM5-13	2013	M	CBWS6	2013-12-27	03:41:07	332253	1853668	NAD27_16N_UTM
M13-33	2013	M	CBWSSSP4	2013-12-27	21:47:39	326327	1848561	NAD27_16N_UTM
NPD	NPD	U	CBWS1	2014-01-02	21:19:39	336725	1854888	NAD27_16N_UTM
F13-10	2013	F	CBWS16	2014-01-02	05:33:01	335007	1851198	NAD27_16N_UTM
TRF19-13	2013	F	CBWSSSP2	2014-01-04	00:29:38	330654	1848402	NAD27_16N_UTM
TRF1-14	2014	F	CBWS3	2014-01-07	04:47:39	343342	1857392	NAD27_16N_UTM
F13-17	2013	F	CBWS1	2014-01-08	06:17:27	336725	1854888	NAD27_16N_UTM
M08-14	2008	M	CBWSSSP3	2014-01-10	05:30:05	329158	1847540	NAD27_16N_UTM
TLU2-14	2014	U	CBWS7	2014-01-11	22:25:41	334739	1853930	NAD27_16N_UTM
F14-3	2014	F	CBWSSSP3	2014-01-12	23:11:14	329158	1847540	NAD27_16N_UTM
F13-17	2013	F	CBWS1	2014-01-14	19:56:28	336725	1854888	NAD27_16N_UTM
TLU21-13	2013	U	CBWS10	2014-01-19	18:55:29	335703	1848952	NAD27_16N_UTM
F14-4	2014	F	CBWS18	2014-01-22	18:43:46	334906	1857479	NAD27_16N_UTM
F13-17	2013	F	CBWS1	2014-01-25	04:47:10	336725	1854888	NAD27_16N_UTM
F14-3	2014	F	CBWSSSP3	2014-01-30	02:28:42	329158	1847540	NAD27_16N_UTM
M13-33	2013	M	CBWSSSP4	2014-02-03	19:55:54	326327	1848561	NAD27_16N_UTM
TLU18-07	2007	U	CBWSSSP1	2014-02-09	04:52:29	333847	1848273	NAD27_16N_UTM
TRF24-13	2013	F	CBWSSSP2	2014-02-10	05:18:27	330654	1848402	NAD27_16N_UTM
TLF1-13	2013	F	CBWSSSP4	2014-02-15	00:14:51	326327	1848561	NAD27_16N_UTM
TLM6-14	2014	M	CBWS2	2014-02-21	13:23:27	343123	1854143	NAD27_16N_UTM
NPD	NPD	U	CBWSSSP4	2014-02-21	23:31:48	326327	1848561	NAD27_16N_UTM
M11-1	2011	M	CBWS3	2014-02-25	04:39:00	343342	1857392	NAD27_16N_UTM
TRU5-14	2014	U	CBWS1	2014-02-26	19:36:00	336725	1854888	NAD27_16N_UTM
M11-1	2011	M	CBWS3	2014-03-04	22:26:00	343342	1857392	NAD27_16N_UTM
TLM15-13	2013	M	CBWS6	2014-03-19	18:43:32	332253	1853668	NAD27_16N_UTM
M11-1	2011	M	CBWS15	2014-03-27	02:42:00	343235	1856308	NAD27_16N_UTM
U14-7	2014	U	CBWS18str	2014-03-30	02:26:28	334897	1857480	NAD27_16N_UTM
M13-13	2013	M	CBWS1	2014-04-05	23:59:00	336725	1854888	NAD27_16N_UTM
U14-7	2014	U	CBWS17	2014-04-18	01:57:00	332926	1857545	NAD27_16N_UTM
F14-3	2014	F	CBWSSSP3	2014-04-30	03:40:37	329158	1847540	NAD27_16N_UTM
M14-8	2014	M	CBWS1	2014-05-02	19:49:02	336725	1854888	NAD27_16N_UTM
F13-17	2013	F	CBWS1	2014-05-03	01:22:00	336725	1854888	NAD27_16N_UTM
F14-3	2014	F	CBWSSSP3	2014-05-09	05:07:26	329158	1847540	NAD27_16N_UTM
TRU9-14	2014	U	CBWS11	2014-05-25	22:04:00	339125	1856055	NAD27_16N_UTM
F13-17	2013	F	CBWS1	2014-05-26	03:48:00	336725	1854888	NAD27_16N_UTM
TLU10-14	2014	U	CBWS11	2014-05-27	23:12:00	339125	1856055	NAD27_16N_UTM
F14-4	2014	F	CBWS18	2014-05-30	01:44:00	334906	1857479	NAD27_16N_UTM
M13-16	2013	M	CBWS19	2014-06-22	23:40:00	341136	1857209	NAD27_16N_UTM
M15-1	2015	M	CBWSwari1	2015-03-13	20:04:36	343132	1855573	NAD27_16N_UTM
M15-1	2015	M	CBWSwari2	2015-03-26	04:12:16	343590	1855543	NAD27_16N_UTM
M11-1	2011	M	CBWS3	2015-04-10	21:56:37	343342	1857392	NAD27_16N_UTM
TLU2-15	2015	U	CBWS17	2015-04-10	22:30:56	332926	1857545	NAD27_16N_UTM
M14-8	2014	M	CBWSpregstr8	2015-04-16	22:21:39	335683	1857474	NAD27_16N_UTM
TLM3-15	2015	M	CBWSSSP1	2015-04-22	20:18:14	333847	1848273	NAD27_16N_UTM
TLU4-15	2015	U	CBWSSSP4	2015-04-22	02:07:17	326327	1848561	NAD27_16N_UTM
TRM5-15	2015	U	CBWScc3K	2015-04-27	00:44:36	342329	1856968	NAD27_16N_UTM
TLM6-15	2015	M	CBWSSSP4	2015-04-29	21:58:49	326327	1848561	NAD27_16N_UTM
F13-17	2013	F	CBWSxmex4	2015-05-01	05:33:06	335734	1854968	NAD27_16N_UTM
TLF7-15	2015	F	CBWScc4K	2015-05-10	22:09:45	341218	1857045	NAD27_16N_UTM
M13-33	2013	M	CBWSSSP4	2015-05-11	23:30:35	326327	1848561	NAD27_16N_UTM
TRM5-15	2015	U	CBWScc3K	2015-05-13	22:36:35	342329	1856968	NAD27_16N_UTM
M13-13	2013	M	CBWS1	2015-05-16	22:07:20	336725	1854888	NAD27_16N_UTM
TRU8-15	2015	U	CBWSSSP4	2015-05-16	20:04:51	326327	1848561	NAD27_16N_UTM
TLM9-15	2015	M	CBWS10	2015-05-22	04:20:07	335703	1848952	NAD27_16N_UTM
TLM3-15	2015	M	CBWS10	2015-05-25	23:35:03	335703	1848952	NAD27_16N_UTM
TRU5-14	2014	U	CBWSxmex3	2015-06-04	02:55:56	337359	1855187	NAD27_16N_UTM
NPD	NPD	U	CBWS15	2015-06-06	20:33:28	343235	1856308	NAD27_16N_UTM
M13-33	2013	M	CBWSSSP4	2015-06-16	23:56:34	326327	1848561	NAD27_16N_UTM
M14-8	2014	M	CBWS18	2015-06-16	16:13:42	334906	1857479	NAD27_16N_UTM
TLU10-15	2015	U	CBWS13	2015-06-22	10:04:40	331219	1857765	NAD27_16N_UTM
TLU11-15	2015	U	CBWScc11K	2015-06-22	23:20:47	336948	1857432	NAD27_16N_UTM
TLU12-15	2015	U	CBWSmexvid1	2015-06-22	23:21:46	335098	1854523	NAD27_16N_UTM
TLU13-15	2015	U	CBWSSSP4	2015-06-28	02:16:08	326327	1848561	NAD27_16N_UTM
NPD	NPD	U	CBWScc8K	2015-06-29	21:44:58	338420	1856607	NAD27_16N_UTM
TRU14-15	2015	U	CBWS17	2015-07-19	03:29:12	332926	1857545	NAD27_16N_UTM
F14-3	2014	F	CBWSSSP3	2015-07-22	03:07:03	329158	1847540	NAD27_16N_UTM
TLM15-15	2015	M	CBWSantsnare6	2015-08-17	20:56:33	345020	1857079	NAD27_16N_UTM
TLU16-15	2015	U	CBWS3	2015-10-02	20:02:42	343342	1857392	NAD27_16N_UTM
TLU17-15	2015	U	CBWSsnare14	2015-10-05	01:36:18	336057	1857189	NAD27_16N_UTM
TRM5-15	2015	U	CBWSsnare2	2015-10-08	22:55:56	342517	1856914	NAD27_16N_UTM
TLU18-15	2015	U	CBWS3	2015-10-10	04:34:40	343342	1857392	NAD27_16N_UTM
TLM19-15	2015	M	CBWSsnare14	2015-10-18	19:14:43	336057	1857189	NAD27_16N_UTM
TLU12-15	2015	U	CBWS21	2015-10-24	01:28:46	334777	1853964	NAD27_16N_UTM
TRM5-15	2015	M	CBWSwari3	2015-10-27	02:42:00	343180	1856004	NAD27_16N_UTM
TLM19-15	2015	M	CBWSsnare14	2015-11-01	23:07:38	336057	1857189	NAD27_16N_UTM
TRU21-15	2015	U	CBWSsnare14	2015-12-02	02:11:49	336057	1857189	NAD27_16N_UTM
U14-7	2014	U	CBWS17	2016-05-06	02:48:19	332926	1857545	NAD27_16N_UTM
NPD	NPD	U	CBWSSC17	2016-05-19	21:54:31	340113	1857078	NAD27_16N_UTM
TLU1-16	2016	U	CBWSSC8	2016-05-20	20:35:09	343541	1855527	NAD27_16N_UTM
TLU1-16	2016	U	CBWSSC9	2016-05-21	03:26:14	343217	1855669	NAD27_16N_UTM
TLM15-15	2015	M	CBWSSC3	2016-05-21	23:59:42	344914	1857083	NAD27_16N_UTM
TRM2-16	2016	M	CBWSSC7	2016-05-22	02:07:10	343536	1855861	NAD27_16N_UTM
TLU1-16	2016	U	CBWSSC7	2016-06-03	00:48:39	343536	1855861	NAD27_16N_UTM
TRM5-15	2015	U	CBWSSC14	2016-06-05	22:49:00	341604	1857057	NAD27_16N_UTM
TLF7-15	2015	F	CBWSSC15	2016-06-09	03:58:49	340918	1857125	NAD27_16N_UTM
TLF4-16	2016	F	CBWSSC13	2016-06-16	03:04:16	342284	1856965	NAD27_16N_UTM
TLU18-15	2015	U	CBWSSC10	2016-06-18	02:20:10	343181	1855935	NAD27_16N_UTM
TRU5-16	2016	U	CBWSSC10	2016-06-23	19:44:01	343181	1855935	NAD27_16N_UTM
TRM2-16	2016	M	CBWSSC9	2016-06-25	19:14:41	343217	1855669	NAD27_16N_UTM
TLU18-15	2015	U	CBWSSC11	2016-06-26	20:13:05	343235	1856308	NAD27_16N_UTM
TRU6-16	2016	U	CBWS10	2016-06-28	21:34:45	335703	1848952	NAD27_16N_UTM
TRU7-16	2016	U	CBWS13	2016-06-28	22:12:07	331219	1857765	NAD27_16N_UTM
TLU18-15	2015	U	CBWSSC13	2016-06-30	21:57:30	342284	1856965	NAD27_16N_UTM
TRU5-16	2016	U	CBWSSC6	2016-07-02	19:09:20	343627	1856476	NAD27_16N_UTM
TLU18-15	2015	U	CBWSSC10	2016-07-03	00:13:00	343181	1855935	NAD27_16N_UTM
TRU8-16	2016	F	CBWSSC8	2016-07-03	04:03:07	343541	1855527	NAD27_16N_UTM
TRM2-16	2016	M	CBWSSC7	2016-07-06	22:15:29	343536	1855861	NAD27_16N_UTM
TLU18-15	2015	U	CBWSSC10	2016-07-15	05:10:23	343181	1855935	NAD27_16N_UTM
TRM5-15	2015	U	CBWSSC10	2016-07-25	02:10:44	343181	1855935	NAD27_16N_UTM
TLF9-16	2016	F	CBWSSC6	2016-07-28	03:22:09	343627	1856476	NAD27_16N_UTM
TLF9-16	2016	F	CBWSSV16	2016-07-28	03:24:22	343633	1856468	NAD27_16N_UTM
TLF10-16	2016	F	CBWSSV24	2016-07-30	13:13:16	341325	1857049	NAD27_16N_UTM
TLU4-16	2016	F	CBWSSC10	2016-08-03	03:52:00	343181	1855935	NAD27_16N_UTM
TLM11-16	2016	M	CBWSSV6	2016-08-15	23:23:00	340343	1857415	NAD27_16N_UTM
TRM2-16	2016	M	CBWSSC9	2016-08-17	00:50:17	343217	1855669	NAD27_16N_UTM
TLF9-16	2016	F	CBWSSC10	2016-08-27	21:26:18	343181	1855935	NAD27_16N_UTM
TLU1-16	2016	U	CBWSSC1	2016-08-29	20:06:25	344600	1856322	NAD27_16N_UTM
TLU12-16	2016	U	CBWSSC2	2016-09-05	01:04:16	344935	1856536	NAD27_16N_UTM
TRU9-11	2011	U	CBWSSV25	2016-09-29	22:36:56	339552	1856686	NAD27_16N_UTM
M16-14	2016	M	CBWSSV22	2016-10-02	03:21:34	339434	1856364	NAD27_16N_UTM
M16-14	2016	M	CBWSSV22	2016-10-03	04:35:48	339434	1856364	NAD27_16N_UTM
TRM15-16	2016	M	CBWSSC2	2016-10-10	22:42:19	344935	1856536	NAD27_16N_UTM
M13-16	2013	M	CBWSSV5	2016-10-14	04:52:26	340559	1857421	NAD27_16N_UTM
TRM15-16	2016	M	CBWSSC5	2016-10-25	00:29:12	343873	1857107	NAD27_16N_UTM
TRM15-16	2016	M	CBWSSC2	2016-11-09	01:23:38	344935	1856536	NAD27_16N_UTM
TLU16-15	2015	U	CBWSSC15	2016-11-09	04:30:47	340918	1857125	NAD27_16N_UTM
NPD	NPD	U	CBWSSV11	2016-11-21	00:16:52	340536	1857426	NAD27_16N_UTM
TRM15-16	2016	M	CBWSSC5	2016-11-21	21:25:44	343873	1857107	NAD27_16N_UTM
NPD	NPD	U	CBWSSV15	2016-11-28	00:10:38	339458	1856599	NAD27_16N_UTM
TLU17-16	2016	U	CBWSSV6	2016-12-02	03:33:30	340343	1857415	NAD27_16N_UTM
F16-18	2016	F	CBWSSV13	2016-12-02	03:54:52	340202	1857125	NAD27_16N_UTM
M16-14	2016	M	CBWSSV22	2016-12-04	02:19:34	339434	1856364	NAD27_16N_UTM
TLU18-15	2015	U	CBWSSC7	2016-12-06	21:55:02	343536	1855861	NAD27_16N_UTM
TRM5-15	2015	U	CBWSSC9	2016-12-08	04:25:43	343217	1855669	NAD27_16N_UTM
TRM15-16	2016	M	CBWSSC2	2016-12-09	01:06:17	344935	1856536	NAD27_16N_UTM
TRM15-16	2016	M	CBWSSC5	2016-12-09	05:01:18	343873	1857107	NAD27_16N_UTM
TLU18-15	2015	U	CBWSSC11	2016-12-21	20:25:47	343235	1856308	NAD27_16N_UTM
TLU18-15	2015	U	CBWSSC7	2016-12-21	21:04:27	343536	1855861	NAD27_16N_UTM
TRU19-16	2016	U	CBWSSV6	2016-12-22	20:53:34	340343	1857415	NAD27_16N_UTM
TLM20-16	2016	M	CBWSSV22	2016-12-22	22:59:38	339434	1856364	NAD27_16N_UTM
NPD	NPD	M	CBWSSV23	2016-12-23	00:48:32	340321	1857326	NAD27_16N_UTM
TRM15-16	2016	M	CBWSSC5	2016-12-25	18:42:30	343873	1857107	NAD27_16N_UTM
TLU18-15	2015	U	CBWSSC7	2016-12-29	19:49:27	343536	1855861	NAD27_16N_UTM
NPD	NPD	U	CBWSSV27	2017-01-02	04:36:54	344686	1857199	NAD27_16N_UTM
TLM15-15	2015	M	CBWSSC2	2017-01-02	17:55:01	344935	1856536	NAD27_16N_UTM
F16-18	2016	F	CBWSSV6	2017-01-03	23:19:10	340343	1857415	NAD27_16N_UTM
TLU1-17	2017	U	CBWSSC2	2017-01-04	05:11:28	344935	1856536	NAD27_16N_UTM
M13-16	2013	M	CBWSSV18	2017-01-05	00:35:06	340664	1857181	NAD27_16N_UTM
M16-14	2016	M	CBWSSV18	2017-01-05	01:03:34	340664	1857181	NAD27_16N_UTM
TLM15-15	2015	M	CBWSSC2	2017-01-05	01:34:33	344935	1856536	NAD27_16N_UTM
NPD	NPD	U	CBWSSV15	2017-01-12	19:58:02	339458	1856599	NAD27_16N_UTM
TLM15-15	2015	M	CBWSSC2	2017-01-19	20:48:13	344935	1856536	NAD27_16N_UTM
TLU1-17	2017	U	CBWSSC2	2017-01-20	02:32:58	344935	1856536	NAD27_16N_UTM
TLM15-15	2015	M	CBWSSC5	2017-01-21	01:14:14	343873	1857107	NAD27_16N_UTM
M13-16	2013	M	CBWSSC15	2017-01-28	02:11:24	340918	1857125	NAD27_16N_UTM
NPD	NPD	U	CBWSSV9	2017-02-02	02:14:10	340619	1857301	NAD27_16N_UTM
F16-18	2016	F	CBWSSV11	2017-02-02	19:21:18	340536	1857426	NAD27_16N_UTM
TLM15-15	2015	M	CBWSSC5	2017-02-09	02:23:46	343873	1857107	NAD27_16N_UTM
TLM2-17	2017	M	CBWSSC2	2017-02-09	02:57:38	344935	1856536	NAD27_16N_UTM
TRM15-16	2016	M	CBWSSC2	2017-02-22	04:10:37	344935	1856536	NAD27_16N_UTM
TLM3-17	2017	M	CBWSSC11	2017-02-23	03:10:15	343235	1856308	NAD27_16N_UTM
NPD	NPD	M	CBWSSV18	2017-02-23	21:17:24	340664	1857181	NAD27_16N_UTM
M17-4	2017	M	CBWSSC15	2017-02-24	04:52:05	340918	1857125	NAD27_16N_UTM
TLF5-17	2017	F	CBWSSV22	2017-02-28	19:26:44	339434	1856364	NAD27_16N_UTM
TRM15-16	2016	M	CBWSSC2	2017-02-28	19:31:10	344935	1856536	NAD27_16N_UTM
TRU5-16	2016	U	CBWSSC2	2017-03-01	03:15:13	344935	1856536	NAD27_16N_UTM
M16-14	2016	M	CBWSSV18	2017-03-03	04:04:12	340664	1857181	NAD27_16N_UTM
M16-14	2016	M	CBWSSV18	2017-03-09	02:44:30	340664	1857181	NAD27_16N_UTM
TRU7-17	2017	M	CBWSSV18	2017-03-22	23:16:38	340664	1857181	NAD27_16N_UTM
M13-22	2013	M	CBWS1	2017-03-23	06:20:31	336725	1854888	NAD27_16N_UTM
TLM15-13	2013	M	CBWS6	2017-03-24	02:46:31	332253	1853668	NAD27_16N_UTM
TLU8-17	2017	U	CBWSSV18	2017-03-25	19:10:54	340664	1857181	NAD27_16N_UTM
TRM9-17	2017	M	CBWSSV23	2017-03-26	15:31:22	340321	1857326	NAD27_16N_UTM
NPD	NPD	U	CBWSSV18	2017-03-27	05:24:16	340664	1857181	NAD27_16N_UTM
TRU10-17	2017	U	CBWSSV8	2017-03-30	00:13:24	340468	1857548	NAD27_16N_UTM
M16-14	2016	M	CBWSSV12	2017-03-31	05:21:32	340330	1857389	NAD27_16N_UTM
M16-14	2016	M	CBWSSV6	2017-03-31	05:22:40	340343	1857415	NAD27_16N_UTM
TLF11-17	2017	F	CBWSSV9	2017-04-01	04:46:40	340619	1857301	NAD27_16N_UTM
TLF11-17	2017	F	CBWSSV11	2017-04-01	04:54:24	340536	1857426	NAD27_16N_UTM
TLF11-17	2017	F	CBWSSV5	2017-04-01	05:05:20	340559	1857421	NAD27_16N_UTM
M16-14	2016	M	CBWSSV11	2017-04-02	01:34:14	340536	1857426	NAD27_16N_UTM
M16-14	2016	M	CBWSSV5	2017-04-02	01:45:02	340559	1857421	NAD27_16N_UTM
TRU14-15	2015	U	CBWSSV8	2017-04-04	04:22:42	340468	1857548	NAD27_16N_UTM
TLU12-17	2017	U	CBWS17	2017-04-04	02:46:11	332926	1857545	NAD27_16N_UTM
M16-14	2016	M	CBWSSV12	2017-04-08	04:03:40	340330	1857389	NAD27_16N_UTM
M16-14	2016	M	CBWSSV6	2017-04-08	04:03:56	340343	1857415	NAD27_16N_UTM
NPD	NPD	U	CBWSSV8	2017-04-18	06:39:50	340468	1857548	NAD27_16N_UTM
TLU13-17	2017	U	CBWS6	2017-04-18	00:30:42	332253	1853668	NAD27_16N_UTM
NPD	NPD	U	CBWS17	2017-04-18	03:51:48	332926	1857545	NAD27_16N_UTM
TLM14-17	2017	M	CBWS1	2017-04-21	03:55:36	336725	1854888	NAD27_16N_UTM
M17-4	2017	M	CBWS19	2017-04-24	20:56:48	341136	1857209	NAD27_16N_UTM
F16-18	2016	F	CBWSSV5	2017-04-27	00:27:42	340559	1857421	NAD27_16N_UTM
TLU11-13	2013	U	CBWS1	2017-04-27	21:19:29	336725	1854888	NAD27_16N_UTM
NPD	NPD	U	CBWS13	2017-04-30	01:17:04	331219	1857765	NAD27_16N_UTM
M17-4	2017	M	CBWSSV9	2017-05-02	00:14:32	340619	1857301	NAD27_16N_UTM
TRU15-17	2017	U	CBWSSSP4	2017-05-05	00:41:09	326327	1848561	NAD27_16N_UTM
NPD	NPD	M	CBWS2	2017-05-10	19:02:41	343123	1854143	NAD27_16N_UTM
M16-14	2016	M	CBWSSV18	2017-05-17	21:07:24	340664	1857181	NAD27_16N_UTM
M16-14	2016	M	CBWSSV18	2017-05-19	22:46:08	340664	1857181	NAD27_16N_UTM
M16-14	2016	M	CBWSSV12	2017-05-21	01:46:32	340330	1857389	NAD27_16N_UTM
M16-14	2016	M	CBWSSV6	2017-05-21	01:48:30	340343	1857415	NAD27_16N_UTM
TRU5-14	2014	U	CBWS11	2017-05-22	23:15:45	339125	1856055	NAD27_16N_UTM
M16-14	2016	M	CBWSSV31	2017-05-23	04:10:40	340278	1857229	NAD27_16N_UTM
TRU16-17	2017	U	CBWS16Creek	2017-05-23	03:59:36	334933	1857209	NAD27_16N_UTM
M13-16	2013	M	CBWS19	2017-06-12	19:05:42	341136	1857209	NAD27_16N_UTM
M08-14	2014	M	CBWSSSP3	2017-06-13	21:57:04	329158	1847540	NAD27_16N_UTM
M13-2	2013	U	CBWS1	2017-06-14	01:05:02	336725	1854888	NAD27_16N_UTM
TRU19-17	2017	U	CBWS16Creek	2017-06-14	21:01:56	334933	1856055	NAD27_16N_UTM
TRU20-17	2017	U	CBWS11	2017-06-18	19:55:03	339125	1856055	NAD27_16N_UTM
NPD	NPD	U	CBWSSV6	2017-06-20	19:30:06	340343	1857415	NAD27_16N_UTM
TRU21-17	2017	U	CBWS13	2017-06-30	09:49:08	331219	1857765	NAD27_16N_UTM
NPD	NPD	U	CBWSSV6	2017-07-01	05:11:58	340343	1857415	NAD27_16N_UTM
TRU21-17	2017	U	CBWS13	2017-07-11	04:06:00	331219	1857765	NAD27_16N_UTM
U14-7	2014	U	CBWS17	2017-08-01	00:44:04	332926	1857545	NAD27_16N_UTM
TRU22-17	2017	U	CBWSSV28	2017-08-02	17:22:18	340664	1857181	NAD27_16N_UTM
M16-14	2016	M	CBWSSV18	2017-08-17	22:36:44	340664	1857181	NAD27_16N_UTM
M17-4	2017	M	CBWS19	2017-08-17	04:00:02	341136	1857209	NAD27_16N_UTM
TRF23-17	2017	F	CBWSSSP3	2017-08-22	22:10:04	329158	1847540	NAD27_16N_UTM
TRF24-17	2017	F	CBWS5	2017-08-26	00:43:49	336248	1857328	NAD27_16N_UTM
TLM15-15	2015	M	CBWSant2	2017-09-30	01:54:16	344244	1857170	NAD27_16N_UTM
TLF9-16	2016	M	CBWSSV37	2017-11-17	23:51:10	342281	1856953	NAD27_16N_UTM
